# Supplementary material for: Data-driven computational prediction and experimental realization of exotic perovskite-related polar magnets
Source: npj Quantum Inf. Author manuscript; Available in PMC 2024 Jun 12. (PMC11167729; doi:10.1038/s41535-020-00294-2)
Supplement: Crystallographic information file [file NIHMS1918234-supplement-Crystallographic_information_file.cif]

data_CTO
loop_
_audit_author_name
_audit_author_address
'Yifeng Han'
;SYSU
China
;
_chemical_name_mineral           Co3TeO6
_cell_length_a                   5.189(3)
_cell_length_b                   5.189(3)
_cell_length_c                   13.811(7)
_cell_angle_alpha                90
_cell_angle_beta                 90
_cell_angle_gamma                120
_cell_volume                     322.1(4)
_cell_formula_units_Z            3
_symmetry_space_group_name_H-M   R3
_chemical_formula_sum            'Co3 Te O6 '
_chemical_formula_weight         400.39	
_symmetry_cell_setting           hexagonal
_exptl_crystal_description       powder
_diffrn_ambient_temperature  300
_cell_measurement_temperature    300
_diffrn_radiation_type           neutron
_diffrn_measurement_device_type  'China Spallation Neutron Source'
loop_
_symmetry_equiv_pos_as_xyz
'x, y, z '
'-y, x-y, z '
'-x+y, -x, z '
'x-1/3, y+1/3, z+1/3 '
'-y-1/3, x-y+1/3, z+1/3 '
'-x+y-1/3, -x+1/3, z+1/3 '
'x+1/3, y-1/3, z-1/3 '
'-y+1/3, x-y-1/3, z-1/3 '
'-x+y+1/3, -x-1/3, z-1/3 '
loop_
_atom_type_symbol
_atom_type_oxidation_number
Co2+ 2
Te6+ 6
O2- -2
loop_
_atom_site_label
_atom_site_type_symbol
_atom_site_symmetry_multiplicity
_atom_site_fract_x
_atom_site_fract_y
_atom_site_fract_z
_atom_site_occupancy
_atom_site_B_iso_or_equiv
Co1 Co   3 0 0 0.3652(9) 1 0.71(7)
Co2 Co   3 0 0 0.7023(13) 1 0.71(7)
Co3 Co   3 0 0 0.490(2) 1 0.71(7)
Te1 Te   3 0 0 0.1589(7) 1 1.43(9)
O1 O   9 0.2870(8) -0.005(1) 0.2461(2) 1 1.04(4)
O2 O   9 0.6657(8) -0.0333(7) 0.7533(2) 1 1.06(5)

loop_
_geom_bond_atom_site_label_1
_geom_bond_atom_site_label_2
_geom_bond_distance
_geom_bond_site_symmetry_2
_geom_bond_publ_flag

Co1 O1 2.255(10) . ?
Te1 O1 1.925(10) . ?


loop_
_geom_angle_atom_site_label_1
_geom_angle_atom_site_label_2
_geom_angle_atom_site_label_3
_geom_angle
_geom_angle_site_symmetry_1
_geom_angle_site_symmetry_3
_geom_angle_publ_flag

O2 Co1 O2 71.5(4) . . ?

_ccdc_publ_extra_info            
;
Reason for no structure factor data deposited: 
powder
;
